# Supplementary material for: Effect of Surface Pt Doping on the Reactivity of Au(111) Surfaces towards Methanol Dehydrogenation: A First-Principles Density Functional Theory Investigation
Source: Molecules. 2023 Dec 4;28(23):7928. doi: 10.3390/molecules28237928 (PMC10707965; doi:10.3390/molecules28237928)
Supplement: Supplementary file 1 [file molecules-28-07928-s001.zip]

Archive with 1 entries (1 files):
- molecules-2702753-supplementary.pdf
